# Supplementary material for: The Interaction Among Depressive Symptoms, Pain, and Frailty in Middle-Aged and Older Adults: A Longitudinal Cross-Lagged Panel Analysis
Source: Depress Anxiety. 2025 Sep 9;2025:5566680. doi: 10.1155/da/5566680 (PMC12440664; doi:10.1155/da/5566680)
Supplement: Supporting Information 1 — Table S1. Details the specific items of the frailty index. The 36 items used to construct the frailty index. [file 5566680.f1.xlsx]

## Sheet: Table S1
Table S1 The 36 items used to construct the frailty index
No	Description of the item			Cut-off value
1	Self-reported physician diagnosed hypertension			Yes = 1, No = 0
2	Self-reported physician diagnosed dyslipidemia			Yes = 1, No = 0
3	Self-reported physician diagnosed diabetes			Yes = 1, No = 0
4	Self-reported physician diagnosed cancer or malignant tumor			Yes = 1, No = 0
5	Self-reported physician diagnosed chronic lung disease			Yes = 1, No = 0
6	Self-reported physician diagnosed liver disease			Yes = 1, No = 0
7	Self-reported physician diagnosed heart attack, coronary heart disease, angina, congestive heart failure, or other heart problems			Yes = 1, No = 0
8	Self-reported physician diagnosed stroke			Yes = 1, No = 0
9	Self-reported physician diagnosed kidney disease			Yes = 1, No = 0
10	Self-reported physician diagnosed Stomach or other digestive disease			Yes = 1, No = 0
11	Self-reported physician diagnosed Emotional, nervous, or psychiatric problems			Yes = 1, No = 0
12	Self-reported physician diagnosed Arthritis or rheumatism			Yes = 1, No = 0
13	Self-reported physician diagnosed Asthma			Yes = 1, No = 0
14	Self-reported physician diagnosed memory-related disease			Yes = 1, No = 0
15	Disability: physical disabilities			Yes = 1, No = 0
16	Disability: brain damage/mental retardation			Yes = 1, No = 0
17	Disability: vision problem			Yes = 1, No = 0
18	Disability: hearing problem			Yes = 1, No = 0
19	Disability: speech impediment			Yes = 1, No = 0
20	Difficulty with dressing			Yes = 1, No = 0
21	Difficulty with bathing or showering			Yes = 1, No = 0
22	Difficulty with eating			Yes = 1, No = 0
23	Difficulty with getting in and out of bed			Yes = 1, No = 0
24	Difficulty with using the toilet			Yes = 1, No = 0
25	Difficulty with controlling urination and defecation			Yes = 1, No = 0
26	Difficulty with managing money			Yes = 1, No = 0
27	Difficulty with doing household chores			Yes = 1, No = 0
28	Difficulty with taking medication			Yes = 1, No = 0
29	Difficulty with shopping for groceries			Yes = 1, No = 0
30	Difficulty with preparing meals			Yes = 1, No = 0
31	Mobility: difficulty with getting up from a chair after sitting for long periods			Yes = 1, No = 0
32	Mobility: difficulty with climbing several flights of stairs without resting			Yes = 1, No = 0
33	Mobility: difficulty with lifting or carrying weights over 10 pounds/jins			Yes = 1, No = 0
34	Mobility: difficulty with picking up a coin from the table			Yes = 1, No = 0
35	Mobility: difficulty with stooping, kneeling, or crouching			Yes = 1, No = 0
36	Mobility: difficulty with reaching arms above shoulder level			Yes = 1, No = 0

## Sheet: Table S2
Table S2 Definitions/codes of the variables
Variable	Codes/definition
Main variables
Sarcopenia	1 = No sarcopenia; 2 = Possible sarcopenia; 3=Sarcopenia
Depression	Continuous variable
Cognitive function	Continuous variable
Frailty status	0 = No-frail; 1 = frail
Covariates
Demographic characteristics
Age	Continuous variable
Gender	1 = Male; 2 = Female
Marital status	1 = Single (divorced/widowed/single); 2 = Partnered (married/partnered)
Educational level	1 = Primary school or less; 2 = Middle school; 3 = High school or above
Current Hukou status	1 = Agricultural Hukou; 2 = Non-Agricultural Hukou
Lifestyle characteristics
Smoking	Ever chewed tobacco, smoked a pipe, or smoked cigarette last year. 0 = No; 1 = Yes
Alcohol drinking	Ever consumed any alcohol last year. 0 = No; 1 = Yes
Sleep duration	1 = Short sleep (≤ 6 hours per night); 2 = Normal sleep (7–9 hours per night) 3 = Long sleep (≥ 10 hours per night);
