# Supplementary material for: The Interaction Among Depressive Symptoms, Pain, and Frailty in Middle-Aged and Older Adults: A Longitudinal Cross-Lagged Panel Analysis
Source: Depress Anxiety. 2025 Sep 9;2025:5566680. doi: 10.1155/da/5566680 (PMC12440664; doi:10.1155/da/5566680)
Supplement: Supporting Information 2 — Table S2. Lists of the standardized coefficients of the main analysis. Standardization coefficient results of depressive symptoms, pain, and frailty. [file 5566680.f2.xlsx]

## Sheet: Sheet1
Table S2. Standardization coefficient results of depressive symptoms, pain and frailty
Parameter	Model 1		Model 2		Model 3		Model 4		Model 5		Model 6
	β	SE	β	SE	β	SE	β	SE	β	SE	β	SE
Between-person
RI-PA WITH RI-DS	/	/	/	/	/	/	0.678***	0.021	0.647***	0.023	0.423***	0.041
RI-PA WITH RI-FI							0.392***	0.037	0.431***	0.037	0.315***	0.048
RI-DS WITH RI-FI							0.247***	0.035	0.278***	0.035	0.101*	0.049
Autoregressive effects
PA_T1→PA_T2	0.249***	0.024	0.240***	0.025	0.214***	0.025	-0.216***	0.034	-0.214***	0.034	-0.134***	0.033
PA_T2→PA_T3	0.257***	0.022	0.247***	0.022	0.221***	0.022	-0.054	0.03	-0.048	0.030	-0.017	0.030
PA_T3→PA_T4	0.364***	0.019	0.347***	0.019	0.310***	0.019	0.157***	0.021	0.158***	0.021	0.162***	0.022
DS_T1→DS_T2	0.464***	0.014	0.449***	0.014	0.374***	0.015	0.043*	0.018	0.042*	0.017	0.104***	0.020
DS_T2→DS_T3	0.499***	0.014	0.478***	0.014	0.399***	0.015	0.078***	0.017	0.080***	0.017	0.138***	0.020
DS_T3→DS_T4	0.484***	0.014	0.460***	0.015	0.386***	0.015	0.093***	0.017	0.095***	0.017	0.141***	0.019
FI_T1→FI_T2	0.308***	0.015	0.299***	0.015	0.296***	0.015	0.069***	0.019	0.069***	0.019	0.073***	0.019
FI_T2→FI_T3	0.368***	0.014	0.364***	0.014	0.358***	0.014	0.137***	0.018	0.136***	0.018	0.139***	0.018
FI_T3→FI_T4	0.320***	0.015	0.316***	0.016	0.308***	0.015	0.070***	0.019	0.071***	0.019	0.074***	0.019
Cross-lagged effects
PA_T1→DS_T2	0.105***	0.016	0.092***	0.017	0.051**	0.016	-0.031	0.017	-0.032	0.016	0.009	0.018
PA_T2→DS_T3	0.110***	0.015	0.100***	0.015	0.075***	0.015	-0.023	0.016	-0.018	0.016	0.029	0.017
PA_T3→DS_T4	0.106***	0.016	0.090***	0.016	0.052**	0.015	0.01	0.016	0.009	0.016	0.028	0.016
DS_T1→PA_T2	0.155***	0.017	0.144***	0.017	0.099***	0.017	-0.062**	0.021	-0.061**	0.021	0.038	0.022
DS_T2→PA_T3	0.256***	0.017	0.236***	0.017	0.157***	0.017	0.109***	0.018	0.112***	0.018	0.124***	0.019
DS_T3→PA_T4	0.203***	0.016	0.183***	0.016	0.120***	0.016	0.086***	0.016	0.087***	0.016	0.090***	0.017
PA_T1→FI_T2	0.093***	0.018	0.103***	0.018	0.093***	0.018	0.022	0.019	0.023	0.019	0.046*	0.019
PA_T2→FI_T3	0.081***	0.016	0.084***	0.016	0.070***	0.016	0.012	0.017	0.011	0.018	0.023	0.017
PA_T3→FI_T4	0.084***	0.018	0.086***	0.018	0.070***	0.018	0.048*	0.019	0.049*	0.019	0.051**	0.019
FI_T1→PA_T2	0.059***	0.016	0.067***	0.016	0.060***	0.015	0.016	0.019	0.018	0.019	0.037	0.02
FI_T2→PA_T3	0.091***	0.015	0.102***	0.015	0.091***	0.015	0.052**	0.015	0.051**	0.015	0.062***	0.016
FI_T3→PA_T4	0.071***	0.014	0.084***	0.014	0.065***	0.014	0.033*	0.015	0.033*	0.015	0.034*	0.015
FI_T1→DS_T2	0.024	0.013	0.033*	0.013	0.023	0.013	0.023	0.014	0.025	0.014	0.037*	0.015
FI_T2→DS_T3	0.027*	0.013	0.036**	0.013	0.026*	0.013	0.016	0.014	0.016	0.014	0.030*	0.014
FI_T3→DS_T4	0.006	0.013	0.017	0.013	0.001	0.013	0	0.014	0	0.014	0.01	0.014
DS_T1→FI_T2	0.033*	0.016	0.041**	0.016	0.026	0.016	-0.002	0.017	-0.003	0.017	0.027	0.018
DS_T2→FI_T3	0.108***	0.015	0.110***	0.015	0.071***	0.016	0.076***	0.017	0.076***	0.017	0.075***	0.018
DS_T3→FI_T4	0.085***	0.016	0.084***	0.016	0.058**	0.017	0.077***	0.018	0.076***	0.018	0.079***	0.019
Synchronous correlations
PA_T1 WITH DS_T1	0.409***	0.014	0.383***	0.014	0.282***	0.015	0.187***	0.022	0.184***	0.022	0.214***	0.021
PA_T1 WITH FI_T1	0.214***	0.018	0.227***	0.018	0.198***	0.018	0.128***	0.023	0.129***	0.023	0.153***	0.022
DS_T1 WITH FI_T1	0.114***	0.016	0.126***	0.016	0.085***	0.016	0.054**	0.02	0.054**	0.02	0.080***	0.02
PA_T2 WITH DS_T2	0.244***	0.018	0.239***	0.018	0.198***	0.018	0.073*	0.029	0.091**	0.028	0.158***	0.026
PA_T2 WITH FI_T2	0.129***	0.018	0.135***	0.018	0.127***	0.018	0.071***	0.026	0.068**	0.026	0.094***	0.025
DS_T2 WITH FI_T2	0.069***	0.016	0.077***	0.016	0.062***	0.016	0.036	0.021	0.038	0.021	0.057**	0.02
PA_T3 WITH DS_T3	0.302***	0.016	0.291***	0.017	0.244***	0.017	0.242***	0.021	0.239***	0.021	0.235***	0.02
PA_T3 WITH FI_T3	0.211***	0.017	0.216***	0.017	0.192***	0.017	0.190***	0.02	0.190***	0.02	0.181***	0.019
DS_T3 WITH FI_T3	0.134***	0.016	0.138***	0.016	0.113***	0.016	0.142***	0.021	0.141***	0.021	0.139***	0.02
PA_T4 WITH DS_T4	0.210***	0.015	0.196***	0.016	0.136***	0.016	0.138***	0.018	0.132***	0.018	0.095***	0.018
PA_T4 WITH FI_T4	0.141***	0.016	0.147***	0.016	0.124***	0.016	0.119***	0.018	0.123***	0.018	0.105***	0.018
DS_T4 WITH FI_T4	0.129***	0.016	0.132***	0.016	0.110***	0.016	0.118***	0.018	0.118***	0.018	0.103***	0.018
FI = Frailty Index, PA = Pain, DS = Depressive Symptoms. Model 1 = Cross-lagged panel model (CLPM). Model 2 = Cross-lagged panel model (CLPM) adjusting for gender, age, educational level. Model 3 = Cross-lagged panel model (CLPM) adjusting for gender, age, educational level, length of night sleep, length of noon sleep, smoking, drinking, self-perceived health status, residence and marital status.…
