# Supplementary material for: The Interaction Among Depressive Symptoms, Pain, and Frailty in Middle-Aged and Older Adults: A Longitudinal Cross-Lagged Panel Analysis
Source: Depress Anxiety. 2025 Sep 9;2025:5566680. doi: 10.1155/da/5566680 (PMC12440664; doi:10.1155/da/5566680)
Supplement: Supporting Information 3 — Table S3. Standardization coefficient results of depressive symptoms, pain, and frailty. [file 5566680.f3.xlsx]

## Sheet: 60岁以上
Table S3. Standardization coefficient results of depressive symptoms, pain and frailty
Parameter	Model 1		Model 2
	β	SE	β	SE
Between-person
RI-PA WITH RI-DS	/	/	0.451***	0.074
RI-PA WITH RI-FI			0.416***	0.079
RI-DS WITH RI-FI			0.161	0.101
Autoregressive effects
PA_T1→PA_T2	0.220***	0.041	-0.152**	0.054
PA_T2→PA_T3	0.188***	0.040	-0.065	0.053
PA_T3→PA_T4	0.262***	0.032	0.109**	0.037
DS_T1→DS_T2	0.454***	0.024	0.194***	0.041
DS_T2→DS_T3	0.425***	0.024	0.182***	0.036
DS_T3→DS_T4	0.427***	0.025	0.198***	0.036
FI_T1→FI_T2	0.296***	0.025	0.082*	0.034
FI_T2→FI_T3	0.385***	0.023	0.183***	0.029
FI_T3→FI_T4	0.330***	0.026	0.104**	0.032
Cross-lagged effects
PA_T1→DS_T2	0.032	0.028	-0.022	0.031
PA_T2→DS_T3	0.064**	0.024	0.010	0.029
PA_T3→DS_T4	0.056*	0.026	0.024	0.027
DS_T1→PA_T2	0.098***	0.026	0.039	0.038
DS_T2→PA_T3	0.219***	0.029	0.189***	0.034
DS_T3→PA_T4	0.162***	0.028	0.138***	0.028
PA_T1→FI_T2	0.065*	0.029	0.012	0.034
PA_T2→FI_T3	0.084**	0.026	0.005	0.029
PA_T3→FI_T4	0.079**	0.029	0.051	0.032
FI_T1→PA_T2	0.088**	0.027	0.065	0.036
FI_T2→PA_T3	0.113***	0.026	0.072**	0.027
FI_T3→PA_T4	0.086***	0.024	0.045	0.027
FI_T1→DS_T2	0.026	0.021	0.040	0.026
FI_T2→DS_T3	0.036	0.020	0.043	0.024
FI_T3→DS_T4	0.018	0.022	0.023	0.027
DS_T1→FI_T2	0.071**	0.027	0.073*	0.034
DS_T2→FI_T3	0.124***	0.025	0.137***	0.031
DS_T3→FI_T4	0.050	0.028	0.074*	0.033
Synchronous correlations
PA_T1 WITH DS_T1	0.310***	0.024	0.236***	0.036
PA_T1 WITH FI_T1	0.307***	0.028	0.255***	0.038
DS_T1 WITH FI_T1	0.144***	0.026	0.126**	0.037
PA_T2 WITH DS_T2	0.183***	0.032	0.142**	0.044
PA_T2 WITH FI_T2	0.115***	0.030	0.055	0.042
DS_T2 WITH FI_T2	0.085**	0.026	0.092**	0.033
PA_T3 WITH DS_T3	0.271***	0.028	0.264***	0.033
PA_T3 WITH FI_T3	0.231***	0.028	0.209***	0.032
DS_T3 WITH FI_T3	0.162***	0.025	0.180***	0.032
PA_T4 WITH DS_T4	0.164***	0.026	0.123***	0.029
PA_T4 WITH FI_T4	0.155***	0.026	0.129***	0.030
DS_T4 WITH FI_T4	0.149***	0.026	0.149***	0.029
FI = Frailty Index, PA = Pain, DS = Depressive Symptoms. Model 1 = Cross-lagged panel model (CLPM) adjusting for gender, age, educational level, length of night sleep, length of noon sleep, smoking, drinking, self-perceived health status, residence and marital status. Model 6 = Random intercept cross-lagged panel model (RI-CLPM) adjusting for variables same as model 1.
