# Supplementary material for: The Interaction Among Depressive Symptoms, Pain, and Frailty in Middle-Aged and Older Adults: A Longitudinal Cross-Lagged Panel Analysis
Source: Depress Anxiety. 2025 Sep 9;2025:5566680. doi: 10.1155/da/5566680 (PMC12440664; doi:10.1155/da/5566680)
Supplement: Supporting Information 4 — Table S4. Standardization coefficient results of depressive symptoms, pain, and frailty, present the results of two sensitivity analyses. [file 5566680.f4.xlsx]

## Sheet: Sheet1
Table S4. Standardization coefficient results of depressive symptoms, pain and frailty
Parameter	Model 1		Model 2
	β	SE	β	SE
Between-person
RI-PA WITH RI-DS	/	/	0.433***	0.045
RI-PA WITH RI-FI			0.325***	0.052
RI-DS WITH RI-FI			0.104	0.054
Autoregressive effects
PA_T1→PA_T2	0.213***	0.026	-0.117**	0.034
PA_T2→PA_T3	0.218***	0.024	-0.013	0.031
PA_T3→PA_T4	0.304***	0.020	0.158***	0.023
DS_T1→DS_T2	0.368***	0.016	0.111***	0.022
DS_T2→DS_T3	0.403***	0.016	0.150***	0.022
DS_T3→DS_T4	0.390***	0.016	0.154***	0.021
FI_T1→FI_T2	0.293***	0.016	0.069**	0.020
FI_T2→FI_T3	0.365***	0.015	0.147***	0.019
FI_T3→FI_T4	0.310***	0.016	0.075***	0.020
Cross-lagged effects
PA_T1→DS_T2	0.054**	0.017	0.010	0.019
PA_T2→DS_T3	0.076***	0.016	0.030	0.018
PA_T3→DS_T4	0.058***	0.016	0.034	0.018
DS_T1→PA_T2	0.101***	0.018	0.043	0.023
DS_T2→PA_T3	0.163***	0.019	0.129***	0.021
DS_T3→PA_T4	0.123***	0.017	0.093***	0.018
PA_T1→FI_T2	0.093***	0.019	0.047*	0.020
PA_T2→FI_T3	0.074***	0.017	0.026	0.018
PA_T3→FI_T4	0.073***	0.019	0.053**	0.020
FI_T1→PA_T2	0.069***	0.017	0.042*	0.021
FI_T2→PA_T3	0.102***	0.016	0.073***	0.017
FI_T3→PA_T4	0.067***	0.015	0.036*	0.017
FI_T1→DS_T2	0.025	0.014	0.041*	0.016
FI_T2→DS_T3	0.025	0.014	0.031*	0.016
FI_T3→DS_T4	0.004	0.014	0.013	0.016
DS_T1→FI_T2	0.032	0.017	0.035	0.019
DS_T2→FI_T3	0.073***	0.017	0.079***	0.019
DS_T3→FI_T4	0.055**	0.018	0.079***	0.020
Synchronous correlations
PA_T1 WITH DS_T1	0.281***	0.016	0.213***	0.022
PA_T1 WITH FI_T1	0.207***	0.019	0.161***	0.024
DS_T1 WITH FI_T1	0.100***	0.017	0.098***	0.022
PA_T2 WITH DS_T2	0.206***	0.020	0.165***	0.027
PA_T2 WITH FI_T2	0.135***	0.019	0.101***	0.026
DS_T2 WITH FI_T2	0.074***	0.017	0.072**	0.022
PA_T3 WITH DS_T3	0.243***	0.018	0.236***	0.021
PA_T3 WITH FI_T3	0.193***	0.017	0.184***	0.021
DS_T3 WITH FI_T3	0.115***	0.017	0.142***	0.021
PA_T4 WITH DS_T4	0.134***	0.017	0.089***	0.020
PA_T4 WITH FI_T4	0.138***	0.017	0.116***	0.019
DS_T4 WITH FI_T4	0.110***	0.017	0.103***	0.019
FI = Frailty Index, PA = Pain, DS = Depressive Symptoms. Model 1 = Cross-lagged panel model (CLPM) adjusting for gender, age, educational level, length of night sleep, length of noon sleep, smoking, drinking, self-perceived health status, residence and marital status. Model 6 = Random intercept cross-lagged panel model (RI-CLPM) adjusting for variables same as model 1.
