# Supplementary material for: The Interaction Among Depressive Symptoms, Pain, and Frailty in Middle-Aged and Older Adults: A Longitudinal Cross-Lagged Panel Analysis
Source: Depress Anxiety. 2025 Sep 9;2025:5566680. doi: 10.1155/da/5566680 (PMC12440664; doi:10.1155/da/5566680)
Supplement: Supporting Information 5 — Table S5. Standardization coefficient results of depressive symptoms, pain, and frailty. [file 5566680.f5.xlsx]

## Sheet: Sheet1
Table S3. Standardization coefficient results of depressive symptoms, pain and frailty
Parameter	Model 1		Model 2
	β	SE	β	SE
Between-person
RI-PA WITH RI-DS	/	/	0.430***	0.043
RI-PA WITH RI-FI			0.348***	0.052
RI-DS WITH RI-FI			0.086	0.052
Autoregressive effects
PA_T1→PA_T2	0.219***	0.027	-0.123***	0.035
PA_T2→PA_T3	0.229***	0.024	-0.003	0.032
PA_T3→PA_T4	0.312***	0.02	0.166***	0.023
DS_T1→DS_T2	0.366***	0.016	0.087***	0.021
DS_T2→DS_T3	0.397***	0.016	0.127***	0.021
DS_T3→DS_T4	0.375***	0.016	0.126***	0.02
FI_T1→FI_T2	0.291***	0.016	0.081***	0.02
FI_T2→FI_T3	0.364***	0.015	0.154***	0.019
FI_T3→FI_T4	0.315***	0.016	0.091***	0.02
Cross-lagged effects
PA_T1→DS_T2	0.049**	0.017	0.005	0.019
PA_T2→DS_T3	0.063***	0.016	0.015	0.018
PA_T3→DS_T4	0.055**	0.016	0.027	0.017
DS_T1→PA_T2	0.083***	0.018	0.018	0.023
DS_T2→PA_T3	0.162***	0.018	0.123***	0.02
DS_T3→PA_T4	0.110***	0.017	0.082***	0.018
PA_T1→FI_T2	0.106***	0.019	0.047*	0.02
PA_T2→FI_T3	0.069***	0.017	0.016	0.018
PA_T3→FI_T4	0.073***	0.019	0.046*	0.02
FI_T1→PA_T2	0.050**	0.016	0.017	0.021
FI_T2→PA_T3	0.098***	0.016	0.063***	0.017
FI_T3→PA_T4	0.056***	0.015	0.021	0.016
FI_T1→DS_T2	0.021	0.014	0.038*	0.016
FI_T2→DS_T3	0.023	0.014	0.031*	0.015
FI_T3→DS_T4	0	0.014	0.013	0.015
DS_T1→FI_T2	0.018	0.017	0.024	0.019
DS_T2→FI_T3	0.078***	0.017	0.086***	0.018
DS_T3→FI_T4	0.049**	0.018	0.077***	0.02
Synchronous correlations
PA_T1 WITH DS_T1	0.285***	0.016	0.214***	0.023
PA_T1 WITH FI_T1	0.195***	0.019	0.138***	0.024
DS_T1 WITH FI_T1	0.079***	0.017	0.075**	0.022
PA_T2 WITH DS_T2	0.185***	0.02	0.140***	0.028
PA_T2 WITH FI_T2	0.127***	0.019	0.087**	0.026
DS_T2 WITH FI_T2	0.059***	0.017	0.061**	0.022
PA_T3 WITH DS_T3	0.240***	0.018	0.228***	0.022
PA_T3 WITH FI_T3	0.190***	0.018	0.173***	0.021
DS_T3 WITH FI_T3	0.113***	0.017	0.141***	0.022
PA_T4 WITH DS_T4	0.135***	0.017	0.094***	0.02
PA_T4 WITH FI_T4	0.138***	0.017	0.118***	0.019
DS_T4 WITH FI_T4	0.109***	0.017	0.104***	0.019
FI = Frailty Index, PA = Pain, DS = Depressive Symptoms. Model 1 = Cross-lagged panel model (CLPM) adjusting for gender, age, educational level, length of night sleep, length of noon sleep, smoking, drinking, self-perceived health status and residence status. Model 6 = Random intercept cross-lagged panel model (RI-CLPM) adjusting for variables same as model 1.
